# Supplementary material for: Self-Assembled Polyaniline/Ti3C2Tx Nanocomposites for High-Performance Electrochromic Films
Source: Nanomaterials (Basel). 2021 Nov 4;11(11):2956. doi: 10.3390/nano11112956 (PMC8623319; doi:10.3390/nano11112956)
Supplement: Supplementary file 1 [file nanomaterials-11-02956-s001.zip]

Archive with 1 entries (1 files):
- nanomaterials-1449258-supplementary.pdf
